# Supplementary material for: Eu(III) and Cm(III) Complexation by the Aminocarboxylates NTA, EDTA, and EGTA Studied with NMR, TRLFS, and ITC—An Improved Approach to More Robust Thermodynamics
Source: Molecules. 2023 Jun 20;28(12):4881. doi: 10.3390/molecules28124881 (PMC10304629; doi:10.3390/molecules28124881)
Supplement: Supplementary file 1 [file molecules-28-04881-s001.zip]

Archive with 1 entries (1 files):
- molecules-2440971-supplementary.pdf
